# Supplementary material for: School masking and COVID-19 community transmission: a synthetic control study
Source: Health Aff Sch. 2025 Dec 23;3(12):qxaf233. doi: 10.1093/haschl/qxaf233 (PMC12723219; doi:10.1093/haschl/qxaf233)
Supplement: qxaf233_Supplementary_Data [file qxaf233_supplementary_data.zip]

Archive with 2 entries (2 files):
- COI_all.pdf
- HA_Supplementary Materials_revision.docx
